# Supplementary material for: Impact of Germline Depletion of Bonus on Chromatin State in Drosophila Ovaries
Source: Cells. 2023 Nov 15;12(22):2629. doi: 10.3390/cells12222629 (PMC10670193; doi:10.3390/cells12222629)
Supplement: Supplementary file 1 [file cells-12-02629-s001.zip]

Archive with 1 entries (1 files):
- cells-2697608-supplementary.pdf
